# Supplementary material for: Experiments Testing the Causes of Namibian Fairy Circles
Source: PLoS One. 2015 Oct 28;10(10):e0140099. doi: 10.1371/journal.pone.0140099 (PMC4625006; doi:10.1371/journal.pone.0140099)
Supplement: S1 Data — (XLS) [file pone.0140099.s002.xls]

## Sheet: NRNR monitoring complete, edite
Experiment	Experiment	circle_num	Treatments	diameter, m	circle area, m2	bareness	concavity	no__tall_c	Latitude	Longitude	Point_ID	Feb 2010 Experiment	circle_num	Treatments	Feb 2010 Dry biomass/m2 (!~\FT2,,,\b,,Calibri\,\d220,\kaA (Artificial) plots - 2 plant samples collected per circle to determine average biomass x no. of seedlings per 1 m\i22)	Photo nos.	Feb 2010 Total seedlings (is the sum of the species mix (g, h) numbers)	Feb 2010 Germination rate, probably per m2	Feb 2010 grass seedlings per m2, computed	Feb 2010 herb seedlings per m2, computed	Feb. 2010 estimated biomass: density x height	blank	blank	Feb 2010 species mix, grasses	Feb 2010 species mix, herbs	Feb 2010 mean height, cm (n=3 in all cases)	Feb 2010 Gen. plant health	Feb 2010 perimeter grass height (cm)	Feb 2010 perimeter grass health	Feb 2010 perimeter health = matrix?	Notes	5-6 May 2010 Experiment	circle_num	Treatments	5-6 May 2010 Dry biomass/m2 TO COME	Photo nos.	5-6 May 2010 Total seedlings (is the sum of the species mix (g, h) numbers)	May 2010 grass germination per m2 in circle, computed	May 2010 herb germination per m2 in circle, computed	5-6 May 2010 germination rate	5-6 May 2010 species mix, grasses	5-6 May 2010 species mix, herbs	5-6 May 2010 mean height, cm	Perimeter 5-6 May 2010 grass height (cm)/ health	May 2010 estimated biomass from density x height	Notes	25 Feb 2011 Experi-ment	circle_num	Treatments
artificial circles	A	11	center	9	63.585	completely bare	11	18	-24.977	15.9496	2	A	11	center	2.56067	115, 116	76	3	1.17952	0.0786349	8.80711			75	5	7	good	20	good		Not as dry as other replicates (plateau); grazed	A	11	center		36, 37	0	0	0								A	11	center
artificial circles	A	12	2m diam, 2m dist	2	3.14		0	0	-24.9769	15.9496	4	A	12	2m diam, 2m dist	2.56067	121, 122	42	17	12.7389	0.636943	93.6306			40	2	7	good	11	good	yes		A	12	2m diam, 2m dist		18, 19	0	0	0								A	12	2m diam, 2m dist
artificial circles	A	13	2m diam, 6m dist	2	3.14		0	0	-24.977	15.9497	6	A	13	2m diam, 6m dist	2.56067	119, 120	63	21	18.1529	1.91083	114.363			57	6	5.7	good	9	good	yes		A	13	2m diam, 6m dist		15, 16, 17	0	0	0					(Some green)			A	13	2m diam, 6m dist
artificial circles	A	14	4m diam, 2m dist	4	12.56		0	0	-24.977	15.9496	8	A	14	4m diam, 2m dist	2.56067	117, 118	218	29	16.0032	1.3535	126.704			201	17	7.3	good	16	good	yes		A	14	4m diam, 2m dist		13, 14	0	0	0					(Some green)			A	14	4m diam, 2m dist
artificial circles	A	15	4m diam, 6m dist	4	12.56		0	0	-24.9771	15.9495	10	A	15	4m diam, 6m dist	2.56067	123, 124	111	9	8.75796	0.0796178	68.0494			110	1	7.7	good	10	good	yes	Germinated grass grazed	A	15	4m diam, 6m dist		38, 39	0	0	0								A	15	4m diam, 6m dist
soil transfer	S	9	circle, circle soil	7	38.465	completely bare	18	21	-24.9769	15.9494	12	S	9	circle, circle soil		135, 136	91	2	2.1838	0.181984	12.5387			84	7	5.3	poor	16	good			S	9	circle, circle soil		20, 21	0	0	0								S	9	circle, circle soil
soil transfer	S	10	circle, matrix soil	5	19.625	completely bare	9	8	-24.9767	15.9494	14	S	10	circle, matrix soil	0.25877	129, 130 (131, 132 within circle)	66	7	3.26115	0.101911	14.4611			64	2	4.3	poor	11	good	yes		S	10	circle, matrix soil		26, 27	0	0	0								S	10	circle, matrix soil
soil transfer	S	11	matrix, circle soil	6	28.26		0	0	-24.9768	15.9494	16	S	11	matrix, circle soil	5.51687	125, 126 (127, 128 different angle)	552	29	19.1791	0.353857	111.338			542	10	5.7	good	13	good	yes		S	11	matrix, circle soil		28, 29	2	0.0353857	0.0353857	0	1	1	3.5		0.2477		S	11	matrix, circle soil
soil transfer	S	12	matrix, matrix soil	6	28.26		0	0	-24.9768	15.9493	18	S	12	matrix, matrix soil	3.28907	133, 134	446	26	15.5697	0.212314	105.74			440	6	6.7	good	14	good	yes		S	12	matrix, matrix soil		22, 23, 24, 25	1	0.0353857		0	1						S	12	matrix, matrix soil
micronutrients	M	5	water control	8	50.24	completely bare	16	31	-24.9767	15.9496	20	M	5	water control	0.72157	137138	35	4	0.656847	0.0398089	7.66322			33	2	11	good	18	good			M	5	water control		32, 33	0	0	0								M	5	water control
micronutrients	M	6	micronutrients	8	50.24	completely bare	13	36	-24.9768	15.9497	22	M	6	micronutrients	-0.09963	139140	83	3	1.39331	0.258758	6.60828			70	13	4	poor	19	good			M	6	micronutrients		34, 35	0	0	0								M	6	micronutrients
micronutrients	M	9	micronutrients	6	28.26	completely bare	12	17	-24.9793	15.9537	23	M	9	micronutrients		101102	12	1	0.389243					11		6.3	good	20	good			M	9	micronutrients		40, 41, 42	0	0	0								M	9	micronutrients
micronutrients	M	10	water control	8	50.24	completely bare	19	25	-24.9793	15.9539	25	M	10	water control		99100	115	4	1.57245	0.0199045	13.8535			79	1	8.7	good	20	good			M	10	water control		68, 69	2	0.0398089	0	0	2		4.5		0.17914		M	10	water control
artificial circles	A	21	center	9	63.585	completely bare	13	23	-24.9792	15.9538	27	A	21	center	3.78717	80,81	206	9	2.98813	0.566171	27.3681			190	36	7.7	good	25	good		Withering (herbs)	A	21	center		46, 47, 48	2	0.015727	0.015727	0	1	1	4.8		0.150979		A	21	center
artificial circles	A	22	2m diam, 2m dist	2	3.14		0	0	-24.9791	15.9538	29	A	22	2m diam, 2m dist	3.78717	86,87	10	4	3.18471	5.09554	49.6815			10	16	6	good	9	good	yes		A	22	2m diam, 2m dist		70, 71	0	0	0								A	22	2m diam, 2m dist
artificial circles	A	23	2m diam, 6m dist	2	3.14		0	0	-24.9791	15.9539	31	A	23	2m diam, 6m dist	3.78717	84,85	26	2	8.28025	0	85.2866			26	0	10.3	good	10	good	yes		A	23	2m diam, 6m dist		55, 56	1	0.318471	0.318471	0	1	1					A	23	2m diam, 6m dist
artificial circles	A	24	4m diam, 2m dist	4	12.56		0	0	-24.9792	15.9539	33	A	24	4m diam, 2m dist	3.78717	82,83	68	14	5.33439	0	57.078			67	0	10.7	good	10	good	yes	Germinated grass grazed	A	24	4m diam, 2m dist		49, 50, 51, 52, 53, 54	10	0.636943	0.159236	0	8	2	3.3		2.62739		A	24	4m diam, 2m dist
artificial circles	A	25	4m diam, 6m dist	4	12.56		0	0	-24.9792	15.9537	35	A	25	4m diam, 6m dist	3.78717	88,89	63	12	4.93631	0.0796178	60.1911			62	1	12	good	15	good	yes	Germinated grass grazed	A	25	4m diam, 6m dist		43, 44, 45	0	0	0								A	25	4m diam, 6m dist
soil transfer	S	17	circle, circle soil	7	38.465	completely bare	17	20	-24.9791	15.9541	37	S	17	circle, circle soil	0.20337	90,91	3	73	1.87183	0.0259977	10.8176			72	1	5.7	good	22	good			S	17	circle, circle soil		65, 66, 67	0	0	0								S	17	circle, circle soil
soil transfer	S	18	circle, matrix soil	5	19.625	completely bare	8	5	-24.979	15.954	39	S	18	circle, matrix soil	3.84467	97,98	125	31	4.99363	1.3758	55.414			98	27	8.7	neutral	14	good	yes	Withering (herbs)	S	18	circle, matrix soil		57, 58	0	0	0								S	18	circle, matrix soil
soil transfer	S	19	matrix, matrix soil	6	28.26		0	0	-24.9789	15.9541	41	S	19	matrix, matrix soil	4.56277	94,95	321	50	9.4126	1.94621	90.8705			266	55	8	good	14	good	yes		S	19	matrix, matrix soil		59, 60, 61	22	0.7431	0.0353857	0	21	1	4.1		3.19179		S	19	matrix, matrix soil
soil transfer	S	20	matrix, circle soil	6	28.26		0	0	-24.979	15.9541	43	S	20	matrix, circle soil		92,93	291	23	10.2972	0	54.5754			291	0	5.3	good	9	good	yes		S	20	matrix, circle soil		62, 63, 64	2	0.0707714	0	0	2		3.5		0.2477		S	20	matrix, circle soil
artificial circles	A	16	center	7	38.465	completely bare	9	18	-24.9812	15.9586	46	A	16	center		57,58	6	0	0.155986	0	1.20109			6	0	7.7	neutral	26	good			A	16	center		75, 76	0	0	0								A	16	center
artificial circles	A	17	2m diam, 2m dist	2	3.14		0	0	-24.9812	15.9586	48	A	17	2m diam, 2m dist	1.35627	61,62	0	0										18	good	yes		A	17	2m diam, 2m dist		83, 84, 85	23	7.32484		8	23		5				A	17	2m diam, 2m dist
artificial circles	A	18	4m diam, 2m dist	4	12.56		0	0	-24.9813	15.9587	50	A	18	4m diam, 2m dist	1.35627	63,64	2	0	0.159236	0	1.11465			2	0	7	poor	12	good	yes	Withering	A	18	4m diam, 2m dist		81, 82	0	0	0								A	18	4m diam, 2m dist
artificial circles	A	19	2m diam, 6m dist	2	3.14		0	0	-24.9813	15.9586	52	A	19	2m diam, 6m dist	1.35627	65,66	0	0										12	good	yes		A	19	2m diam, 6m dist		77, 78, 79, 80	12	3.82166	0	0	12		3.3		12.6115	Photo 80 = matrix	A	19	2m diam, 6m dist
artificial circles	A	20	4m diam, 6m dist	4	12.56		0	0	-24.9812	15.9585	54	A	20	4m diam, 6m dist	1.35627	59,60	4	0	0.318471	0	3.72611			4	0	11.7	good	10	good	yes		A	20	4m diam, 6m dist		72, 73, 74	11	0.796178	0.0796178	0	10	1	4.7		4.11624		A	20	4m diam, 6m dist
micronutrients	M	8	micronutrients	7	38.465	completely bare	7	16	-24.981	15.9584	56	M	8	micronutrients	-0.16263	76,77	16	1	0.259977	0.155986	1.78864			10	6	4.3	good	18	good			M	8	micronutrients		104, 105	3	0.0519953	0.0259977	0	2	1	2.3		0.179384		M	8	micronutrients
micronutrients	M	7	water control	8	50.24	completely bare	8	8	-24.9809	15.9584	58	M	7	water control		78,79	17	1	0.318471	0.0199045	4.39889			16	1	13	good	20	good		Withering	M	7	water control		100, 101, 102, 103	2	0.0199045	0.0199045	0	1	1	1.5		0.0597134	Ants active	M	7	water control
soil transfer	S	13	circle, matrix soil	8	50.24	completely bare	5	17	-24.9814	15.9589	59	S	13	circle, matrix soil		70,71	3	0	0.0597134	0	0.435908			3	0	7.3	neutral	21	good		Withering	S	13	circle, matrix soil		87, 88, 89, 90	4	0.0398089	0		2		2.1		0.0835987	Ants active	S	13	circle, matrix soil
soil transfer	S	14	circle, circle soil	8	50.24	completely bare	6	17	-24.9815	15.959	61	S	14	circle, circle soil		72,73	1	0	0.0199045	0	0.0796178			1	0	4	poor	20	good			S	14	circle, circle soil		96, 97, 98, 99	0	0	0								S	14	circle, circle soil
soil transfer	S	16	matrix, circle soil	6	28.26		0	0	-24.9816	15.959	63	S	16	matrix, circle soil	0.31347	74,75	26	3	0.884643	0.0353857	5.24416			25	1	5.7	good	10	good	yes		S	16	matrix, circle soil	0.7401	93, 94, 95	142	4.98938	0.0353857	4	141	1	5.3		26.6313		S	16	matrix, circle soil
soil transfer	S	15	matrix, matrix soil	6	28.26		0	0	-24.9815	15.9589	65	S	15	matrix, matrix soil		67,68	2	0	0.0353857	0.0353857	0.120311			1	1	1.7	good	12	good	yes		S	15	matrix, matrix soil		91, 92	5	0.176929	0	0	5		4.7		0.831564		S	15	matrix, matrix soil
soil transfer	S	6	circle, matrix soil	6	28.26	completely bare	4	18	-24.9816	15.9622	69	S	6	circle, matrix soil		36,37	3	0	0.106157	0	0.562633			3	0	5.3	neutral	15	good			S	6	circle, matrix soil		117, 118	1	0.0353857	0	0	1						S	6	circle, matrix soil
soil transfer	S	8	matrix, circle soil	6	28.26		0	0	-24.9816	15.9623	71	S	8	matrix, circle soil	0.35717	38,39	22	2	0.601557	0.176929	3.65888			17	5	4.7	good	10	good	yes		S	8	matrix, circle soil	1.7259	119, 120, 121	57	2.01699	0	8	57		7.7		15.5308		S	8	matrix, circle soil
soil transfer	S	7	matrix, matrix soil	6	28.26		0	0	-24.9817	15.9622	73	S	7	matrix, matrix soil		40,41	19	0	0.672328	0	4.7063			19	0	7	good	13	good	yes	Dry tips	S	7	matrix, matrix soil		115, 116	20	0.707714	0	0	20		4		2.83086		S	7	matrix, matrix soil
soil transfer	S	5	circle, circle soil	6	28.26	completely bare	4	35	-24.9818	15.9623	75	S	5	circle, circle soil		42,43	11	2	0.353857	0.0353857	2.7247			10	1	7	neutral	18	good		Dry tips	S	5	circle, circle soil		122, 123	0	0	0								S	5	circle, circle soil
artificial circles	A	6	center	10	78.5	completely bare	3	40	-24.9819	15.9623	77	A	6	center	1.00417	34,35	8	1	0.101911	0	0.37707			8	0	3.7	good	20	good			A	6	center		129, 130, 131, 132	13	0.127389	0.0382166	0	10	3	5.3		0.877707		A	6	center
artificial circles	A	7	2m diam, 2m dist	2	3.14		0	0	-24.9818	15.9622	79	A	7	2m diam, 2m dist	1.00417	32,33	9	5	2.86624	0	19.2038			9	0	6.7	good	20	good	yes		A	7	2m diam, 2m dist	0.9896	136, 137	20	6.36943	0	0	20		3.3		21.0191		A	7	2m diam, 2m dist
artificial circles	A	10	4m diam, 2m dist	4	12.56		0	0	-24.9819	15.9622	81	A	10	4m diam, 2m dist	1.00417	30,31	20	2	1.51274	0.0796178	7.96178			19	1	5	good	16	good	yes		A	10	4m diam, 2m dist	0.4282	133, 134, 135	29	2.30892	0	2	29		3		6.92675		A	10	4m diam, 2m dist
artificial circles	A	8	2m diam, 6m dist	2	3.14		0	0	-24.9818	15.9623	83	A	8	2m diam, 6m dist	1.00417	26,27	4	1	0.955414	0.318471	7.64331			3	1	6	good	10	good	yes		A	8	2m diam, 6m dist	1.8853	124, 125	29	9.23567	0	12	29		3.7		34.172		A	8	2m diam, 6m dist
artificial circles	A	9	4m diam, 6m dist	4	12.56		0	0	-24.982	15.9624	85	A	9	4m diam, 6m dist	1.00417	28,29	5	0	0.398089	0	2.26911			5	0	5.7	good	10	good	yes		A	9	4m diam, 6m dist	1.2115	126, 127, 128	69	5.41401	0.0796178	10	68	1	4.8		26.3694		A	9	4m diam, 6m dist
micronutrients	M	3	micronutrients	8	50.24	completely bare	5	10	-24.9817	15.9619	87	M	3	micronutrients		48,49	2	0	0.0398089	0	0.218949			2	0	5.5	good	24	good	yes		M	3	micronutrients		106, 107, 108, 109	24	0.417994	0.0597134	0	21	3	3.4		1.6242		M	3	micronutrients
micronutrients	M	4	water control	7	38.465	completely bare	0	18	-24.9818	15.9618	89	M	4	water control		50,51	0	0										23	good			M	4	water control		142, 143	3	0.0259977	0.0519953	0	1	2	6.5		0.506954		M	4	water control
micronutrients	M	1	water control	6	28.26	completely bare	3	30	-24.9806	15.9652	92	M	1	water control	0.11827	24,25	31	2	1.02619	0.0707714	10.6405			29	2	9.7	neutral	50	good		Some withering	M	1	water control		209, 210, 211	4	0.106157	0.0353857	0	3	1	2.8		0.39632	Helichrysum	M	1	water control
micronutrients	M	2	micronutrients	8	50.24	completely bare	2	27	-24.9805	15.9652	94	M	2	micronutrients	0.99577	22,23	45	3	0.895701	0	6.53861			45	0	7.3	neutral	25	good		Some withering	M	2	micronutrients		204, 205, 207, 208	6	0.0995223	0.0199045	0	5	1	4.3		0.513535	Helichrysum	M	2	micronutrients
soil transfer	S	4	matrix, circle soil	6	28.26		0	0	-24.9805	15.965	96	S	4	matrix, circle soil		15,16	61	5	1.91083	0.2477	12.3036			54	7	5.7	good	35	good	yes	Small herb withered	S	4	matrix, circle soil	2.8761	195, 196, 197	212	7.50177		9	212		3.3				S	4	matrix, circle soil
soil transfer	S	2	circle, matrix soil	7	38.465	completely bare	0	14	-24.9804	15.965	98	S	2	circle, matrix soil		17,18,19	3	0	0.0519953	0.0259977	0.33537			2	1	4.3	poor	25	good	yes	2 grass withered, herb healthy (Centella)	S	2	circle, matrix soil		198, 199, 200	4	0.103991		0	4		4				S	2	circle, matrix soil
soil transfer	S	3	matrix, matrix soil	6	28.26		0	0	-24.9804	15.9649	100	S	3	matrix, matrix soil		20,21	211	9	7.07714	0.389243	61.971			200	11	8.3	good	12	good	yes	Some withering	S	3	matrix, matrix soil	4.9795	201, 202, 203	69	2.40623	0.0353857	6	68	1	6		14.6497	Inner grass has been grazed	S	3	matrix, matrix soil
soil transfer	S	1	circle, circle soil	8	50.24	completely bare	6	19	-24.9806	15.965	102	S	1	circle, circle soil	0.04587	13,14	5	0	0.0597134	0.0398089	0.427946			3	2	4.3	good	45	good			S	1	circle, circle soil		193, 194	0	0	0								S	1	circle, circle soil
artificial circles	A	1	center	9	63.585	inner ring, live	0	27	-24.9809	15.9651	104	A	1	center		42067	0	0										45	good			A	1	center		183, 184, 185	0	0	0								A	1	center
artificial circles	A	3	4m diam, 6m dist	4	12.56		0	0	-24.9809	15.965	106	A	3	4m diam, 6m dist		42257	32	5	2.38854	0.159236	24.7134			30	2	9.7	good	12	good	yes	No perimeter grass: edge = matrix	A	3	4m diam, 6m dist		186, 187	11	0.875796	0	0	11		4.3		3.76592		A	3	4m diam, 6m dist
artificial circles	A	2	2m diam, 2m dist	2	3.14		0	0	-24.9809	15.9652	108	A	2	2m diam, 2m dist		42193	6	4	1.91083	0	13.949			6	0	7.3	good	12	good	yes	No perimeter grass: edge = matrix	A	2	2m diam, 2m dist		188, 189	1	0.33	0	0							A	2	2m diam, 2m dist
artificial circles	A	5	4m diam, 2m dist	4	12.56		0	0	-24.981	15.9652	110	A	5	4m diam, 2m dist		42130	50	6	3.98089	0	27.8662			50	0	7	good	12	good	yes	No perimeter grass: edge = matrix	A	5	4m diam, 2m dist	3.3938	180, 181, 182	48	3.82166	0	5	48		4.7		17.9618		A	5	4m diam, 2m dist
artificial circles	A	4	2m diam, 6m dist	2	3.14		0	0	-24.981	15.9651	112	A	4	2m diam, 6m dist		42320	13	6	3.82166	0.318471	23.5987			12	1	5.7	good	12	good	yes	No perimeter grass: edge = matrix	A	4	2m diam, 6m dist	1.6049	190, 191, 192	34	10.828	0	13	34		4.3		46.5605		A	4	2m diam, 6m dist
barrier	B	1	barrier	8.2	52.7834							B	1	barrier	0.33177	52,53	41	4	0.700978	0.0757814	7.53457			37	4	9.7	neutral	21	good		Some withering	B	1	barrier		217, 218, 219	2	0.0568361	0	0	3		6		0.341016	No ants	B	1	barrier
barrier	B	2	no barrier	5.8	26.4074							B	2	no barrier		54,55,56	30	0	0.946704	0.189341	8.74755			25	5	7.7	neutral	27	good		Some withering	B	2	no barrier		212, 213, 214, 215, 216	4	0.151473	0	0	4		2.3		0.348387	Ants active	B	2	no barrier
barrier	B	3	barrier	8.5	56.7163							B	3	barrier		44,45	10	0	0.158685	0.0176316	1.0579			9	1	6	good	22	good			B	3	barrier	0.0524	111, 112, 113, 114	25	0.440791	0	2	25		12.3		5.42173		B	3	barrier
barrier	B	4	no barrier	6.8	36.2984							B	4	no barrier		46,47	0	0	0	0								24	good			B	4	no barrier		138, 139, 140, 141	31	0.826483	0.0275494	0	30	1	20		17.0806		B	4	no barrier
micronutrients	M	11	water control	6.9	37.3738							M	11	water control		355356	180	19	3.31783	1.49837	38.5296			124	56	8	neutral	15	good		Many of the herbs withered/dried up within circles but not in matrix; perimeter growth short but green and vigorous	M	11	water control	1.1181	169, 170, 171	30	0.8027	0	9	30		5		4.0135		M	11	water control
micronutrients	M	12	micronutrients	5.9	27.3258							M	12	micronutrients	0.33397	357,358 (359, 360 = matrix)	121	24	3.9523	0.47574	35.4243			108	13	8	neutral	16	good			M	12	micronutrients		172, 173, 174	14	0.512335	0	0	14		5	Greenish on edge	2.56168		M	12	micronutrients
micronutrients	M	13	water control	6.4	32.1536							M	13	water control	1.59507	350351	217	21	5.66033	1.08853	47.242			182	35	7	neutral	12	good			M	13	water control	3.5693	166, 167, 168	66	2.05265	0	5	66		4.3		8.82638		M	13	water control
micronutrients	M	14	micronutrients	7.2	40.6944							M	14	micronutrients	12.4	352354	474	76	9.75564	1.89215	163.069			397	77	14	neutral	16	good			M	14	micronutrients	4.4238	161, 162, 163, 164, 165	143	3.514	0	17	143		5.3		18.6242	Photo 165 = matrix; large ants	M	14	micronutrients
micronutrients	M	15	water control	6.2	30.1754							M	15	water control	-0.18633	366,367 (370 = matrix)	18	5	0.430815	0.165698	2.2071			13	5	3.7	good	17	good		Fairly barren within circles and no germination in matrix; perimeter growth tall and good	M	15	water control		154, 155, 156	0	0	0					Greenish edges			M	15	water control
micronutrients	M	16	micronutrients	7.6	45.3416							M	16	micronutrients		368, 369	14	0	0.308767	0	1.01893			14	0	3.3	good	16	good			M	16	micronutrients		157, 158, 159, 160	3	0.0661644		0	3		4.3			Inner grass has resprouted	M	16	micronutrients
micronutrients	M	17	water control	5.7	25.5047							M	17	water control		361362	2	0	0.0784171	0	0.27446			2	0	3.5	neutral	20	good			M	17	water control		148, 149, 150	0	0	0					Greenish edges			M	17	water control
micronutrients	M	18	micronutrients	6.9	37.3738							M	18	micronutrients		364365	6	0	0.133783	0.0267567	0.593998			5	1	3.7	good	18	good			M	18	micronutrients		151, 152, 153	0	0	0					Greenish edges			M	18	micronutrients
[truncated: 35 more columns]
